# Supplementary material for: Citrullination profile analysis reveals peptidylarginine deaminase 3 as an HSV-1 target to dampen the activity of candidate antiviral restriction factors
Source: PLoS Pathog. 2023 Dec 6;19(12):e1011849. doi: 10.1371/journal.ppat.1011849 (PMC10727434; doi:10.1371/journal.ppat.1011849)
Supplement: S1 Data — (XLSX) [file ppat.1011849.s006.xlsx]

## Sheet: HFF_Human_mock vs 16hpi 
Protein	Log2 (Fold change (M/L))	-Log10 P
sp|P02452|CO1A1_HUMAN	-6.67075	7.31235
CON__P12763	-6.38386	13.5082
sp|O95864-2|FADS2_HUMAN	-6.30138	6.66991
sp|O15371-2|EIF3D_HUMAN	-6.16001	2.59731
sp|P63244|RACK1_HUMAN	-6.03102	9.36603
sp|Q15366-2|PCBP2_HUMAN	-5.83635	2.939
sp|Q00341|VIGLN_HUMAN	-5.79791	10.0043
sp|P07996|TSP1_HUMAN	-5.53325	8.90819
sp|Q15008-4|PSMD6_HUMAN	-5.50968	3.12918
sp|P40925-2|MDHC_HUMAN	-4.94988	3.10062
sp|P08865|RSSA_HUMAN	-4.94954	1.58254
CON__Q0IIK2	-4.94923	4.25604
sp|P07384|CAN1_HUMAN	-4.88257	2.16158
sp|P41252|SYIC_HUMAN	-4.79291	4.01475
sp|P78527|PRKDC_HUMAN	-4.77171	5.01248
sp|Q01082-2|SPTB2_HUMAN	-4.73002	10.9384
sp|Q15746-2|MYLK_HUMAN	-4.58334	7.17839
sp|P49327|FAS_HUMAN	-4.49496	17.2197
sp|Q92896-2|GSLG1_HUMAN	-4.43897	5.7937
sp|Q13813-2|SPTN1_HUMAN	-4.39947	10.5308
sp|P16152|CBR1_HUMAN	-4.30306	1.7215
sp|P16615|AT2A2_HUMAN	-4.12493	10.3353
sp|P17655|CAN2_HUMAN	-4.08736	5.06413
sp|Q9BUF5|TBB6_HUMAN	-4.00337	1.89717
sp|Q07954|LRP1_HUMAN	-3.96374	6.35142
sp|O94832|MYO1D_HUMAN	-3.85671	1.99588
sp|P49588-2|SYAC_HUMAN	-3.84072	1.95896
sp|O00410-2|IPO5_HUMAN	-3.83162	1.41066
sp|P53621-2|COPA_HUMAN	-3.76827	2.71995
sp|P06396-2|GELS_HUMAN	-3.76174	6.92121
sp|B5ME19|EIFCL_HUMAN	-3.69898	4.00107
sp|Q15942|ZYX_HUMAN	-3.5762	3.33723
sp|P17931|LEG3_HUMAN	-3.5155	2.09205
sp|P62701|RS4X_HUMAN	-3.50174	2.56389
sp|Q14152-2|EIF3A_HUMAN	-3.49849	4.61049
sp|O60701-2|UGDH_HUMAN	-3.47484	2.68582
sp|Q15436|SC23A_HUMAN	-3.39612	2.38089
sp|Q13085-2|ACACA_HUMAN	-3.31805	3.19968
CON__P02769	-3.08741	10.674
sp|P08243-2|ASNS_HUMAN	-2.92658	4.69053
sp|P04792|HSPB1_HUMAN	-2.76498	1.30752
sp|O43175|SERA_HUMAN	-2.62128	2.17357
sp|P60174-1|TPIS_HUMAN	-2.56677	3.20691
sp|P07737|PROF1_HUMAN	-2.51101	3.05478
CON__P34955	-2.40107	2.55713
sp|P06703|S10A6_HUMAN	-2.31779	2.08447
sp|P07814|SYEP_HUMAN	-2.30136	3.17241
sp|P30508|1C12_HUMAN	-2.30101	1.66935
sp|P84098|RL19_HUMAN	-2.27631	1.6715
sp|P00338|LDHA_HUMAN	-2.20566	2.63748
sp|O75083|WDR1_HUMAN	-2.20328	1.88525
sp|P61978-3|HNRPK_HUMAN	-2.09126	2.09734
sp|Q9Y678|COPG1_HUMAN	-2.08597	2.55846
sp|P26447|S10A4_HUMAN	-2.01116	1.56908
sp|P04083|ANXA1_HUMAN	-1.96466	1.80679
sp|P52209-2|6PGD_HUMAN	-1.95322	1.73436
sp|Q16555|DPYL2_HUMAN	-1.9517	1.73874
sp|P18206-2|VINC_HUMAN	-1.91373	2.67688
sp|P26038|MOES_HUMAN	-1.90343	1.74439
sp|P26641|EF1G_HUMAN	-1.87077	2.31995
sp|P00352|AL1A1_HUMAN	-1.76985	2.46845
sp|P13639|EF2_HUMAN	-1.75236	10.5911
sp|Q16658|FSCN1_HUMAN	-1.74758	2.91086
sp|P07437|TBB5_HUMAN	-1.69762	2.10521
sp|Q9Y490|TLN1_HUMAN	-1.67264	7.239
sp|Q14315-2|FLNC_HUMAN	-1.65798	6.55439
sp|P00558|PGK1_HUMAN	-1.64845	1.40715
sp|P50990-2|TCPQ_HUMAN	-1.60613	1.32329
sp|P08238|HS90B_HUMAN	-1.54836	3.08608
sp|P04075-2|ALDOA_HUMAN	-1.53051	3.23858
CON__Streptavidin	-1.44517	1.57981
sp|P62979|RS27A_HUMAN	-1.30001	1.72737
sp|P06733|ENOA_HUMAN	-1.28412	2.2132
sp|P23456|Trypsin	-1.21356	1.70127
sp|P14618|KPYM_HUMAN	-1.20123	6.03135
sp|Q01518|CAP1_HUMAN	-1.16737	2.10509
sp|P27635|RL10_HUMAN	-1.15513	1.46445
sp|P08133-2|ANXA6_HUMAN	-1.12293	1.99883
sp|P21333-2|FLNA_HUMAN	-1.09915	11.1587
sp|P21291|CSRP1_HUMAN	-1.08598	1.44285
sp|P62937|PPIA_HUMAN	-1.08421	3.85951
sp|Q06210-2|GFPT1_HUMAN	-1.06604	8.26149
sp|P07355|ANXA2_HUMAN	-1.01483	2.10518
sp|P68104|EF1A1_HUMAN	-0.982283	4.35098
sp|P08758|ANXA5_HUMAN	-0.947697	1.52417
sp|P68363|TBA1B_HUMAN	-0.672857	3.51531
sp|P35579|MYH9_HUMAN	-0.581244	2.02936
sp|P08962-2|CD63_HUMAN	-0.579741	4.90129
sp|P63261|ACTG_HUMAN	-0.572177	5.01672
sp|Q562R1|ACTBL_HUMAN	-0.480209	3.4786
sp|P31946-2|1433B_HUMAN	-0.441714	2.91728
sp|Q16850-2|CP51A_HUMAN	-0.411426	2.83003
sp|P30837|AL1B1_HUMAN	-0.357752	1.93932
sp|P15121|ALDR_HUMAN	-0.34328	11.4295
sp|P08779|K1C16_HUMAN	-0.337563	8.23391
sp|P62820|RAB1A_HUMAN	-0.308646	2.99433
sp|Q9HDC9-2|APMAP_HUMAN	-0.308499	2.99433
sp|Q99714|HCD2_HUMAN	-0.308133	2.99433
sp|P17987|TCPA_HUMAN	-0.200158	1.96501
sp|P62244|RS15A_HUMAN	-0.174009	1.36289
sp|P46977|STT3A_HUMAN	-0.172096	3.76719
sp|P17066|HSP76_HUMAN	0.147186	1.30567
sp|P60953|CDC42_HUMAN	0.159233	1.30989
sp|P30536|TSPO_HUMAN	0.227943	1.5057
sp|Q9H3N1|TMX1_HUMAN	0.239442	2.00389
sp|P11279|LAMP1_HUMAN	0.264844	2.81422
sp|P20340-2|RAB6A_HUMAN	0.288406	2.20287
sp|Q9Y4L1|HYOU1_HUMAN	0.44748	1.32971
sp|Q9NZM1-6|MYOF_HUMAN	0.65059	2.7793
sp|Q07065|CKAP4_HUMAN	0.672517	2.54042
sp|P08473|NEP_HUMAN	0.75773	1.89184
sp|P27824-2|CALX_HUMAN	0.75942	1.85762
sp|P04179-4|SODM_HUMAN	0.775527	1.86378
sp|P19367-2|HXK1_HUMAN	0.777732	1.67921
sp|P07237|PDIA1_HUMAN	0.810471	2.23217
sp|P14625|ENPL_HUMAN	0.812842	3.99987
sp|P15144|AMPN_HUMAN	0.870027	2.69735
sp|P40939|ECHA_HUMAN	0.931749	2.83978
sp|P04843|RPN1_HUMAN	0.945752	2.36687
sp|Q8NBS9-2|TXND5_HUMAN	0.980823	1.39344
sp|P05023-3|AT1A1_HUMAN	0.986362	1.51506
sp|P09382|LEG1_HUMAN	1.08775	1.40925
sp|Q02218-2|ODO1_HUMAN	1.10862	2.10037
sp|P50454|SERPH_HUMAN	1.1237	2.83523
sp|P13645|K1C10_HUMAN	1.14045	4.05098
sp|O75390|CISY_HUMAN	1.15698	1.37638
sp|P12236|ADT3_HUMAN	1.35143	2.11416
sp|Q13423|NNTM_HUMAN	1.384	1.52867
sp|P38646|GRP75_HUMAN	1.42082	2.94259
sp|Q15084-2|PDIA6_HUMAN	1.45169	1.78985
sp|P28331-2|NDUS1_HUMAN	1.45745	1.42518
sp|P04899|GNAI2_HUMAN	1.50341	1.56385
sp|O75396|SC22B_HUMAN	1.51272	1.68358
sp|P21796|VDAC1_HUMAN	1.54358	2.90182
sp|Q13838-2|DX39B_HUMAN	1.61074	1.88234
sp|P31930|QCR1_HUMAN	1.62666	1.78148
sp|Q5SSJ5-2|HP1B3_HUMAN	1.66922	1.32337
sp|Q99439-2|CNN2_HUMAN	1.70639	1.34589
sp|P43243|MATR3_HUMAN	1.70748	2.39337
sp|P05556|ITB1_HUMAN	1.76031	1.49405
sp|Q08211|DHX9_HUMAN	1.76192	5.4014
sp|P13746-2|1A11_HUMAN	1.78297	2.85933
sp|P25705|ATPA_HUMAN	1.78442	8.36877
sp|P00505|AATM_HUMAN	1.82289	2.42465
sp|Q03252|LMNB2_HUMAN	1.86294	5.2895
sp|P06576|ATPB_HUMAN	1.96656	4.06932
sp|Q6NZI2|CAVN1_HUMAN	1.96859	1.73177
sp|P22626|ROA2_HUMAN	1.98706	1.52604
sp|Q9NYU2-2|UGGG1_HUMAN	2.03101	2.09006
sp|Q5JRX3-2|PREP_HUMAN	2.06864	1.75036
sp|P35908|K22E_HUMAN	2.07917	5.57176
sp|P08240-2|SRPRA_HUMAN	2.11082	1.85767
sp|Q13263|TIF1B_HUMAN	2.16618	2.07672
sp|P63010-2|AP2B1_HUMAN	2.19226	2.26303
sp|Q13492-2|PICAL_HUMAN	2.23489	2.47098
sp|O95782-2|AP2A1_HUMAN	2.26723	1.96385
sp|O95573|ACSL3_HUMAN	2.33235	2.00345
sp|P52272-2|HNRPM_HUMAN	2.3353	5.60834
sp|P26599-2|PTBP1_HUMAN	2.35431	1.40203
sp|P24752|THIL_HUMAN	2.35845	2.16257
sp|Q12884|SEPR_HUMAN	2.41486	3.37382
sp|P00387-2|NB5R3_HUMAN	2.47423	2.90673
sp|P02751-15|FINC_HUMAN	2.47697	10.5184
sp|P51148-2|RAB5C_HUMAN	2.50319	2.2132
sp|O60814|H2B1K_HUMAN	2.52577	4.53693
sp|P49419-2|AL7A1_HUMAN	2.5411	2.20196
sp|P61224-2|RAP1B_HUMAN	2.54785	1.80838
sp|P49748-2|ACADV_HUMAN	2.60399	2.31661
sp|P14866-2|HNRPL_HUMAN	2.6309	1.40986
sp|Q96CW1-2|AP2M1_HUMAN	2.73092	3.41437
sp|Q99623|PHB2_HUMAN	2.73408	1.98275
sp|Q9NQC3-2|RTN4_HUMAN	2.73715	3.20187
sp|P49257|LMAN1_HUMAN	2.75529	1.61495
sp|Q9BWM7|SFXN3_HUMAN	2.79184	1.45481
sp|P08621-2|RU17_HUMAN	2.79352	1.86586
sp|Q00839-2|HNRPU_HUMAN	2.85421	6.38059
sp|Q12906-2|ILF3_HUMAN	2.87527	6.1292
sp|O95571|ETHE1_HUMAN	2.95747	1.41809
sp|Q15392-2|DHC24_HUMAN	2.96741	2.48489
sp|P35232|PHB_HUMAN	2.98518	5.77765
sp|P68431|H31_HUMAN	2.99781	2.10022
sp|Q6UVK1|CSPG4_HUMAN	3.04445	1.64876
sp|P22695|QCR2_HUMAN	3.13914	2.3701
sp|P13674-2|P4HA1_HUMAN	3.21427	3.64067
sp|P09914-2|IFIT1_HUMAN	3.22663	3.55507
sp|P05455|LA_HUMAN	3.24582	3.19361
sp|P50991-2|TCPD_HUMAN	3.40738	2.09935
sp|P07910-2|HNRPC_HUMAN	3.46777	2.72365
sp|P23396|RS3_HUMAN	3.47038	4.38012
sp|Q9Y2X3|NOP58_HUMAN	3.55007	2.66862
sp|P20700|LMNB1_HUMAN	3.56767	2.93266
sp|P12956|XRCC6_HUMAN	3.63616	7.06628
sp|Q12905|ILF2_HUMAN	3.64503	3.89329
sp|P13010|XRCC5_HUMAN	3.84285	7.85385
sp|P54136|SYRC_HUMAN	3.93599	2.93507
sp|P09913|IFIT2_HUMAN	3.97568	3.27696
sp|P13647|K2C5_HUMAN	4.00071	3.38622
sp|Q8TD47|RS4Y2_HUMAN	4.04433	1.66177
sp|Q16647|PTGIS_HUMAN	4.06623	1.32825
sp|O95837|GNA14_HUMAN	4.11329	3.47712
sp|P62805|H4_HUMAN	4.13099	7.38788
sp|P63092-2|GNAS2_HUMAN	4.34165	2.19755
sp|Q9NVJ2|ARL8B_HUMAN	4.37688	1.64131
sp|P26440|IVD_HUMAN	4.42994	1.78583
sp|P62906|RL10A_HUMAN	4.46074	2.2951
sp|O00264|PGRC1_HUMAN	4.75277	1.86991
sp|O43390-2|HNRPR_HUMAN	4.80729	4.58513
sp|P37837|TALDO_HUMAN	4.84608	2.88349
sp|Q15393|SF3B3_HUMAN	5.00096	3.0506
sp|P04040|CATA_HUMAN	5.1227	2.40165
CON__P17690	5.15242	1.77455
sp|P33993-3|MCM7_HUMAN	5.18924	3.24015
sp|P31943|HNRH1_HUMAN	5.45552	3.63128
sp|P17844-2|DDX5_HUMAN	5.82429	5.38848
sp|P02545-2|LMNA_HUMAN	6.88944	7.01621
sp|P47897-2|SYQ_HUMAN	-4.39329	1.2026
sp|P61160|ARP2_HUMAN	-4.02164	1.01828
sp|O14787-2|TNPO2_HUMAN	-3.5098	0.568366
sp|P35606-2|COPB2_HUMAN	-3.45946	1.18845
sp|P20618|PSB1_HUMAN	-3.39927	0.966156
sp|P06753-2|TPM3_HUMAN	-3.37534	0.76367
sp|Q02543|RL18A_HUMAN	-3.34607	0.793652
sp|Q71UM5|RS27L_HUMAN	-3.14253	1.10266
sp|P32119|PRDX2_HUMAN	-3.10798	1.04746
sp|O94925-3|GLSK_HUMAN	-3.02238	0.343767
sp|P15311|EZRI_HUMAN	-2.94345	1.01889
sp|P49189|AL9A1_HUMAN	-2.93288	0.421316
sp|O75874|IDHC_HUMAN	-2.90308	0.724835
sp|Q06830|PRDX1_HUMAN	-2.90123	0.818844
sp|P35580-2|MYH10_HUMAN	-2.8609	1.25727
sp|P50995-2|ANX11_HUMAN	-2.51603	0.424448
sp|P30041|PRDX6_HUMAN	-2.28638	0.499994
sp|O94979-10|SC31A_HUMAN	-2.23073	0.902263
sp|O14880|MGST3_HUMAN	-2.22965	0.936187
sp|Q9UBG0|MRC2_HUMAN	-2.13506	1.208
sp|Q9P0L0-2|VAPA_HUMAN	-2.0452	0.26414
sp|P60842|IF4A1_HUMAN	-2.03236	1.27587
sp|P62280|RS11_HUMAN	-1.99491	0.600002
sp|P42224|STAT1_HUMAN	-1.98075	0.514955
CON__ENSEMBL:ENSBTAP00000024146	-1.89894	0.974767
sp|P50395|GDIB_HUMAN	-1.83644	0.874308
sp|Q14108|SCRB2_HUMAN	-1.83159	0.444543
sp|P28838-2|AMPL_HUMAN	-1.78468	0.54118
sp|Q04637-3|IF4G1_HUMAN	-1.7197	0.7261
sp|P60709|ACTB_HUMAN	-1.71236	0.661259
sp|P53396-2|ACLY_HUMAN	-1.71187	0.647496
sp|O15143|ARC1B_HUMAN	-1.65419	0.504832
sp|P11940-2|PABP1_HUMAN	-1.63292	0.889978
sp|P07195|LDHB_HUMAN	-1.62215	0.807214
sp|P61158|ARP3_HUMAN	-1.61395	1.2721
sp|P08708|RS17_HUMAN	-1.60939	0.277766
sp|O00299|CLIC1_HUMAN	-1.56313	0.457297
sp|P23528|COF1_HUMAN	-1.55351	0.813474
sp|P12109|CO6A1_HUMAN	-1.48461	0.550503
sp|O43795-2|MYO1B_HUMAN	-1.47643	0.59765
sp|Q13308-2|PTK7_HUMAN	-1.47425	0.250955
sp|Q14204|DYHC1_HUMAN	-1.40559	1.28014
sp|P41250|GARS_HUMAN	-1.35573	0.371253
sp|P11413-2|G6PD_HUMAN	-1.30273	0.819678
sp|P37802-2|TAGL2_HUMAN	-1.29815	0.386276
sp|Q16881-2|TRXR1_HUMAN	-1.29376	0.692678
sp|P61313|RL15_HUMAN	-1.29271	1.20306
sp|Q9Y277-2|VDAC3_HUMAN	-1.28778	0.55728
sp|P13489|RINI_HUMAN	-1.26628	0.679093
sp|Q14974|IMB1_HUMAN	-1.20381	1.20707
sp|P49368|TCPG_HUMAN	-1.19739	0.861092
sp|P62241|RS8_HUMAN	-1.18309	1.13444
sp|P26640|SYVC_HUMAN	-1.14192	1.10189
sp|P62917|RL8_HUMAN	-1.13099	0.67482
sp|P43304-2|GPDM_HUMAN	-1.12309	0.655014
sp|P62753|RS6_HUMAN	-1.12274	0.45914
sp|P83731|RL24_HUMAN	-1.09932	0.676392
sp|P18621-3|RL17_HUMAN	-1.05336	0.246799
sp|Q71U36-2|TBA1A_HUMAN	-1.02406	0.974776
sp|Q13418-2|ILK_HUMAN	-1.01401	0.248457
sp|P62266|RS23_HUMAN	-0.956784	0.415204
sp|Q9BUJ2-2|HNRL1_HUMAN	-0.926735	0.0574276
sp|P46777|RL5_HUMAN	-0.902129	0.488134
sp|Q7KZF4|SND1_HUMAN	-0.901104	0.486064
sp|P18124|RL7_HUMAN	-0.876257	0.43411
sp|Q8NBJ5|GT251_HUMAN	-0.851905	0.383696
sp|P68371|TBB4B_HUMAN	-0.83591	0.075489
sp|P63104|1433Z_HUMAN	-0.825812	0.438098
sp|P61204|ARF3_HUMAN	-0.822947	0.33079
sp|P54652|HSP72_HUMAN	-0.759462	0.0545085
sp|P06744-2|G6PI_HUMAN	-0.732088	0.650941
sp|P46782|RS5_HUMAN	-0.699378	0.41744
sp|P47756-2|CAPZB_HUMAN	-0.685793	0.847629
sp|P55072|TERA_HUMAN	-0.68096	1.29824
sp|P06865|HEXA_HUMAN	-0.679747	0.579228
sp|P11766|ADHX_HUMAN	-0.66903	0.119214
sp|Q99832|TCPH_HUMAN	-0.652595	0.222226
sp|Q9ULV4-2|COR1C_HUMAN	-0.627977	1.00947
sp|Q9Y3I0|RTCB_HUMAN	-0.499909	0.108688
sp|P36578|RL4_HUMAN	-0.476358	0.509354
sp|O43776|SYNC_HUMAN	-0.466548	0.0604263
sp|P07339|CATD_HUMAN	-0.466237	0.115286
sp|P22314-2|UBA1_HUMAN	-0.422033	0.362679
sp|P42704|LPPRC_HUMAN	-0.401024	0.106726
sp|O95299-2|NDUAA_HUMAN	-0.390665	0.0228014
sp|Q02878|RL6_HUMAN	-0.38709	0.094229
sp|Q15365|PCBP1_HUMAN	-0.342299	0.0264507
sp|Q15149|PLEC_HUMAN	-0.333126	1.26527
sp|Q99829|CPNE1_HUMAN	-0.317639	0.0555627
sp|Q9BT22|ALG1_HUMAN	-0.298691	0
sp|P60660-2|MYL6_HUMAN	-0.283103	0.0599108
sp|Q16531|DDB1_HUMAN	-0.278636	0.0900341
sp|O15460-2|P4HA2_HUMAN	-0.27482	0.097631
sp|Q9Y6C9|MTCH2_HUMAN	-0.265981	0.104783
sp|P62136|PP1A_HUMAN	-0.255976	0.885988
sp|P22392-2|NDKB_HUMAN	-0.253939	0.0840633
sp|P46940|IQGA1_HUMAN	-0.251671	0.134695
sp|P50281|MMP14_HUMAN	-0.202701	0.0197399
sp|P31947-2|1433S_HUMAN	-0.19868	0.533133
sp|P04259|K2C6B_HUMAN	-0.197726	0.812533
sp|P62249|RS16_HUMAN	-0.18954	0.0243575
sp|Q00610-2|CLH1_HUMAN	-0.180844	0.255408
sp|Q96S97|MYADM_HUMAN	-0.176461	1.15237
sp|P07093-2|GDN_HUMAN	-0.15482	1.2091
sp|P06748-2|NPM_HUMAN	-0.152928	0.0593329
sp|O15260-2|SURF4_HUMAN	-0.152345	0.143183
sp|P49411|EFTU_HUMAN	-0.148795	0.109529
sp|P40227-2|TCPZ_HUMAN	-0.141867	0.00917002
sp|Q9NVI7-2|ATD3A_HUMAN	-0.141424	0.625375
sp|Q99442|SEC62_HUMAN	-0.139717	0.585112
sp|P40926|MDHM_HUMAN	-0.129142	0.143329
sp|Q9C0H2-2|TTYH3_HUMAN	-0.125014	0.592968
sp|P04632|CPNS1_HUMAN	-0.121541	0.0146357
sp|O60568|PLOD3_HUMAN	-0.116732	0.0270871
sp|P04406-2|G3P_HUMAN	-0.116251	0.0421246
sp|Q10471|GALT2_HUMAN	-0.103728	0.400475
sp|P29401-2|TKT_HUMAN	-0.0993453	0.131619
sp|Q9NTJ5|SAC1_HUMAN	-0.0895606	0.121523
sp|Q86VP6-2|CAND1_HUMAN	-0.0874642	0.0173132
sp|P48681|NEST_HUMAN	-0.0714557	0.0682423
sp|Q13200-2|PSMD2_HUMAN	-0.0535438	0.0202522
sp|Q9BTV4|TMM43_HUMAN	-0.0523114	0.0112514
sp|P61619|S61A1_HUMAN	-0.0406397	0.0615208
sp|Q99460-2|PSMD1_HUMAN	-0.0173389	0.0704022
sp|P62736|ACTA_HUMAN	-0.016092	0.00764815
sp|Q16822|PCKGM_HUMAN	-0.0100848	0.023223
sp|P08559-2|ODPA_HUMAN	-0.00671766	0.038619
sp|P13667|PDIA4_HUMAN	-0.00258701	0.0087829
sp|Q14956-2|GPNMB_HUMAN	-0.00228581	0.0101962
sp|Q08378-2|GOGA3_HUMAN	0.00198193	0.0171949
sp|P12111-2|CO6A3_HUMAN	0.0156149	0.0384652
sp|P20337|RAB3B_HUMAN	0.0411897	0.0495877
sp|P11142|HSP7C_HUMAN	0.0675888	0.0305887
sp|P11498|PYC_HUMAN	0.0808789	0.218832
sp|P12270|TPR_HUMAN	0.0815649	0.0775459
sp|O00159-2|MYO1C_HUMAN	0.111607	0.112882
sp|P45880-1|VDAC2_HUMAN	0.122792	0.201553
sp|P63000-2|RAC1_HUMAN	0.128783	0.0224071
sp|P61586|RHOA_HUMAN	0.139796	0.0494771
sp|P39656-3|OST48_HUMAN	0.141797	0.119392
sp|P05165-2|PCCA_HUMAN	0.146205	0.284236
sp|P62424|RL7A_HUMAN	0.150916	0.0711476
sp|P39023|RL3_HUMAN	0.1517	0.0899435
sp|P08574|CY1_HUMAN	0.15747	0.231822
sp|P60900|PSA6_HUMAN	0.203186	0.0572936
sp|P49821-2|NDUV1_HUMAN	0.215356	0.46361
sp|P49755|TMEDA_HUMAN	0.217459	0.83539
sp|Q15293|RCN1_HUMAN	0.233115	0.0691811
sp|Q96RQ3|MCCA_HUMAN	0.23387	0.380508
sp|Q13162|PRDX4_HUMAN	0.233932	0.0458139
sp|Q9BSJ8-2|ESYT1_HUMAN	0.238851	0.195474
sp|P05141|ADT2_HUMAN	0.239582	0.090414
sp|P30084|ECHM_HUMAN	0.253475	0.223874
sp|P27348|1433T_HUMAN	0.263684	0.094739
sp|Q9HD20-2|AT131_HUMAN	0.271508	0.0221298
sp|P61247|RS3A_HUMAN	0.282164	0.179908
sp|O43143|DHX15_HUMAN	0.307032	0.0973007
sp|Q14697|GANAB_HUMAN	0.310464	0.409199
sp|P36957-2|ODO2_HUMAN	0.316464	0.474834
sp|P04439|1A03_HUMAN	0.317482	0.687751
sp|P26373|RL13_HUMAN	0.320133	0.079795
sp|Q96TA1-2|NIBL1_HUMAN	0.392213	0.0334954
sp|P51659|DHB4_HUMAN	0.39957	0.177678
sp|Q8NHP8|PLBL2_HUMAN	0.405295	0.0831121
sp|Q9NZN4|EHD2_HUMAN	0.412288	0.516037
sp|P53007|TXTP_HUMAN	0.422031	0.308488
sp|P08670|VIME_HUMAN	0.425549	1.20662
sp|Q14103-3|HNRPD_HUMAN	0.427727	0.445835
sp|P23381-2|SYWC_HUMAN	0.4307	0.374775
sp|Q27J81-2|INF2_HUMAN	0.433779	0.230747
sp|P13797-2|PLST_HUMAN	0.464197	0.0989953
sp|Q9UBM7|DHCR7_HUMAN	0.464454	0.67748
sp|P07900-2|HS90A_HUMAN	0.489849	0.492611
sp|Q07666-2|KHDR1_HUMAN	0.492108	0.769197
sp|P16435|NCPR_HUMAN	0.492284	0.214528
sp|Q9NSE4|SYIM_HUMAN	0.493135	0.365762
sp|Q7L576|CYFP1_HUMAN	0.50049	0.122823
sp|P11021|BIP_HUMAN	0.565984	0.880984
sp|P46778|RL21_HUMAN	0.566904	0.1652
sp|Q09666|AHNK_HUMAN	0.574448	0.541517
sp|P27797|CALR_HUMAN	0.586669	1.08096
sp|P23634-2|AT2B4_HUMAN	0.598603	0.797508
sp|P07858|CATB_HUMAN	0.603009	0.511308
sp|Q00325-2|MPCP_HUMAN	0.61544	0.552043
sp|P48643|TCPE_HUMAN	0.631385	0.103245
sp|P62829|RL23_HUMAN	0.642678	0.564412
sp|P30153|2AAA_HUMAN	0.648318	0.232852
sp|P42167|LAP2B_HUMAN	0.650591	0.786476
sp|P30101|PDIA3_HUMAN	0.697496	0.870898
sp|O43852-3|CALU_HUMAN	0.699446	0.50996
sp|P61604|CH10_HUMAN	0.705599	0.0914557
sp|P51149|RAB7A_HUMAN	0.70866	0.198983
sp|P07942|LAMB1_HUMAN	0.715685	0.333296
sp|Q16891-2|MIC60_HUMAN	0.717017	0.198056
sp|P34897-2|GLYM_HUMAN	0.732301	0.936743
sp|Q92499-3|DDX1_HUMAN	0.753572	0.218361
sp|Q12797-10|ASPH_HUMAN	0.761613	0.859018
sp|P00367|DHE3_HUMAN	0.811053	0.930327
sp|Q9P2E9-3|RRBP1_HUMAN	0.82699	0.756177
sp|O60831|PRAF2_HUMAN	0.850839	0.32639
sp|P48449-2|ERG7_HUMAN	0.863304	0.309845
sp|Q07020|RL18_HUMAN	0.864821	0.734181
sp|P04062-2|GLCM_HUMAN	0.888469	0.67631
sp|O14980|XPO1_HUMAN	0.89596	0.256404
sp|P09651-2|ROA1_HUMAN	0.898492	0.479295
sp|P25787|PSA2_HUMAN	0.907731	0.746332
sp|P29692-3|EF1D_HUMAN	0.92005	0.368402
sp|O00560|SDCB1_HUMAN	0.922052	1.10942
sp|P48735|IDHP_HUMAN	0.954522	0.946565
sp|P61026|RAB10_HUMAN	0.972934	1.18937
sp|Q9UHD8-2|SEPT9_HUMAN	0.987666	0.620047
sp|P19338|NUCL_HUMAN	1.01529	0.989903
sp|P78371|TCPB_HUMAN	1.02901	0.384878
sp|Q16181-2|SEPT7_HUMAN	1.04468	0.368061
sp|P38606-2|VATA_HUMAN	1.0483	0.674536
sp|P50914|RL14_HUMAN	1.05191	0.425645
sp|O95302-3|FKBP9_HUMAN	1.06228	0.922693
sp|P27487|DPP4_HUMAN	1.06521	1.06349
sp|P07686|HEXB_HUMAN	1.06723	0.98142
sp|Q7Z406-2|MYH14_HUMAN	1.07872	0.398889
sp|P54886-2|P5CS_HUMAN	1.09222	0.967941
sp|P46783|RS10_HUMAN	1.11414	0.371771
sp|Q9UHB6-2|LIMA1_HUMAN	1.13703	0.222092
sp|P27105|STOM_HUMAN	1.1379	1.29123
sp|P18669|PGAM1_HUMAN	1.14444	0.315393
sp|Q99536|VAT1_HUMAN	1.17933	0.48091
sp|Q99798|ACON_HUMAN	1.18247	0.824058
sp|P62913-2|RL11_HUMAN	1.18762	0.42306
sp|P05388-2|RLA0_HUMAN	1.1987	0.670057
sp|Q02809-2|PLOD1_HUMAN	1.20049	0.463032
sp|Q32P28|P3H1_HUMAN	1.2022	1.05319
sp|P31040|SDHA_HUMAN	1.22315	1.23315
sp|P16070-10|CD44_HUMAN	1.23206	1.01087
sp|Q96AC1-2|FERM2_HUMAN	1.25072	0.621989
sp|Q92841-1|DDX17_HUMAN	1.26988	0.480124
sp|P15880|RS2_HUMAN	1.27103	0.689576
sp|P23284|PPIB_HUMAN	1.29092	0.527544
sp|O00217|NDUS8_HUMAN	1.31424	0.212117
sp|P13804-2|ETFA_HUMAN	1.34866	0.383628
sp|P62258|1433E_HUMAN	1.36154	0.276108
sp|Q14764|MVP_HUMAN	1.3718	0.338617
sp|P10809|CH60_HUMAN	1.39913	1.1286
sp|Q96AY3|FKB10_HUMAN	1.41448	1.02053
sp|P08195-2|4F2_HUMAN	1.41737	0.334843
sp|Q05682-2|CALD1_HUMAN	1.43273	0.634535
sp|P52597|HNRPF_HUMAN	1.44507	0.486045
sp|O75369-2|FLNB_HUMAN	1.48378	0.43068
sp|P46781|RS9_HUMAN	1.49095	0.640399
sp|O75643|U520_HUMAN	1.50145	0.648321
sp|Q12907|LMAN2_HUMAN	1.52703	0.758549
sp|P0DMV8|HS71A_HUMAN	1.5552	0.403255
sp|P0C0S8|H2A1_HUMAN	1.56568	1.06134
sp|P04844-2|RPN2_HUMAN	1.57973	0.962142
sp|Q53GQ0|DHB12_HUMAN	1.68806	0.180971
sp|Q8NBQ5|DHB11_HUMAN	1.73258	0.388157
sp|P21964-2|COMT_HUMAN	1.75592	0.653261
sp|P23368-2|MAOM_HUMAN	1.75606	0.311322
sp|Q9UMS4|PRP19_HUMAN	1.76487	1.23233
sp|Q96A33-2|CCD47_HUMAN	1.77522	0.895979
sp|P61019|RAB2A_HUMAN	1.79036	0.301443
sp|P00403|COX2_HUMAN	1.79353	1.2755
sp|P02794|FRIH_HUMAN	1.81622	0.703144
sp|P35222|CTNB1_HUMAN	1.84299	0.778671
sp|Q6DD88|ATLA3_HUMAN	1.85315	1.16428
sp|Q9BS26|ERP44_HUMAN	1.86833	1.0706
sp|P35610|SOAT1_HUMAN	1.91879	0.48338
sp|Q15233-2|NONO_HUMAN	1.92052	0.470161
sp|P21281|VATB2_HUMAN	1.9366	0.180028
sp|P14314-2|GLU2B_HUMAN	1.94217	0.799303
sp|O14773-2|TPP1_HUMAN	1.95769	0.639989
sp|P36542-2|ATPG_HUMAN	1.972	0.987268
sp|Q6NUK1-2|SCMC1_HUMAN	1.99571	0.713749
sp|O00567|NOP56_HUMAN	1.99714	0.321695
sp|O75533|SF3B1_HUMAN	2.00731	1.13341
sp|Q9NW15-2|ANO10_HUMAN	2.02253	0.487576
sp|Q9H0U4|RAB1B_HUMAN	2.04577	0.59527
sp|Q92542-2|NICA_HUMAN	2.05971	0.861586
sp|P51991-2|ROA3_HUMAN	2.06265	0.497239
sp|Q9Y4P3|TBL2_HUMAN	2.07629	0.362174
sp|Q96AG4|LRC59_HUMAN	2.11642	1.24522
sp|Q03135|CAV1_HUMAN	2.18269	0.94522
sp|Q6P2Q9|PRP8_HUMAN	2.21054	1.27678
sp|P50416-2|CPT1A_HUMAN	2.23424	0.325326
sp|P27816-2|MAP4_HUMAN	2.25922	1.11143
sp|Q13510-2|ASAH1_HUMAN	2.36531	0.317816
sp|Q9NZ01|TECR_HUMAN	2.3761	0.345891
sp|P05091|ALDH2_HUMAN	2.4248	0.327927
sp|Q13488|VPP3_HUMAN	2.43047	0.318444
sp|P11177-2|ODPB_HUMAN	2.43246	0.740152
sp|P10316|1A69_HUMAN	2.47995	0.827352
sp|O15144|ARPC2_HUMAN	2.52544	0.44183
sp|Q15019-2|SEPT2_HUMAN	2.53311	1.03585
sp|P36776-2|LONM_HUMAN	2.58096	1.01091
sp|P02786|TFR1_HUMAN	2.61331	0.845573
sp|Q15029-2|U5S1_HUMAN	2.66972	0.323221
sp|P62277|RS13_HUMAN	2.67401	0.888042
sp|P62879|GBB2_HUMAN	2.72659	0.335114
sp|Q16836-2|HCDH_HUMAN	2.72918	1.18019
sp|P23246|SFPQ_HUMAN	2.73974	0.948234
sp|P09622-2|DLDH_HUMAN	2.78462	0.446381
sp|O75915|PRAF3_HUMAN	2.82815	0.417029
sp|P67936|TPM4_HUMAN	2.94522	1.2722
sp|O60506-2|HNRPQ_HUMAN	2.99915	1.23653
sp|O00571-2|DDX3X_HUMAN	3.06241	0.373712
sp|O14879|IFIT3_HUMAN	3.12289	1.20755
sp|Q13724-2|MOGS_HUMAN	3.14379	0.842504
sp|Q86XR7-2|TCAM2_HUMAN	3.28954	0.723156
sp|Q07955-2|SRSF1_HUMAN	3.52302	1.08923
sp|O94973-2|AP2A2_HUMAN	3.8849	1.26225

## Sheet: HFF_Human_mock vs 24hpi
Protein	Log2 (Fold change (M/L))	-Log10 P
sp|P02452|CO1A1_HUMAN	-5.9035	6.99691
sp|P63244|RACK1_HUMAN	-5.73373	14.8008
CON__P12763	-5.62353	12.4036
sp|O95864-2|FADS2_HUMAN	-5.55573	6.4695
sp|O15371-2|EIF3D_HUMAN	-5.41561	2.60657
sp|Q00341|VIGLN_HUMAN	-5.17545	10.7821
sp|Q15366-2|PCBP2_HUMAN	-5.04551	2.8128
sp|P07996|TSP1_HUMAN	-4.77356	8.38446
sp|Q15008-4|PSMD6_HUMAN	-4.72195	3.01349
sp|P47897-2|SYQ_HUMAN	-4.34967	1.84027
sp|P40925-2|MDHC_HUMAN	-4.24604	2.96761
CON__Q0IIK2	-4.18731	4.04789
sp|P78527|PRKDC_HUMAN	-3.98245	4.56454
sp|Q01082-2|SPTB2_HUMAN	-3.9612	8.91677
sp|Q15746-2|MYLK_HUMAN	-3.87083	6.57466
sp|O94832|MYO1D_HUMAN	-3.68369	2.5441
sp|Q92896-2|GSLG1_HUMAN	-3.67904	5.07221
sp|Q13085-2|ACACA_HUMAN	-3.61751	7.20879
sp|Q13813-2|SPTN1_HUMAN	-3.49208	7.27573
sp|P35606-2|COPB2_HUMAN	-3.37369	1.49643
sp|P62701|RS4X_HUMAN	-3.37149	3.18898
sp|Q07954|LRP1_HUMAN	-3.31038	5.45933
sp|P49588-2|SYAC_HUMAN	-3.22296	1.72364
sp|Q15436|SC23A_HUMAN	-3.13441	3.08852
CON__P02769	-3.13346	17.3371
sp|P50995-2|ANX11_HUMAN	-3.0755	1.34207
sp|O60701-2|UGDH_HUMAN	-3.07548	2.67636
sp|O15143|ARC1B_HUMAN	-3.05743	2.57792
sp|P16615|AT2A2_HUMAN	-3.05246	5.37964
sp|P18621-3|RL17_HUMAN	-3.04499	2.31235
sp|B5ME19|EIFCL_HUMAN	-3.01281	2.508
sp|Q15942|ZYX_HUMAN	-2.8981	2.97102
sp|P15311|EZRI_HUMAN	-2.8798	1.87169
sp|P53621-2|COPA_HUMAN	-2.82667	1.79382
sp|Q13308-2|PTK7_HUMAN	-2.72971	1.58206
sp|P35580-2|MYH10_HUMAN	-2.7193	1.97788
sp|Q14152-2|EIF3A_HUMAN	-2.69296	3.20821
sp|P17655|CAN2_HUMAN	-2.6665	1.93946
CON__ENSEMBL:ENSBTAP00000024146	-2.61797	3.39747
sp|P37802-2|TAGL2_HUMAN	-2.61121	2.0469
sp|P30508|1C12_HUMAN	-2.54183	2.43623
sp|P60842|IF4A1_HUMAN	-2.45492	2.45766
sp|P61978-3|HNRPK_HUMAN	-2.4399	3.8589
sp|Q16555|DPYL2_HUMAN	-2.37619	4.8062
sp|P06396-2|GELS_HUMAN	-2.34265	2.53137
sp|O43175|SERA_HUMAN	-2.33897	2.18017
CON__P34955	-2.32868	2.44345
sp|Q13418-2|ILK_HUMAN	-2.32058	1.49097
sp|P60174-1|TPIS_HUMAN	-2.30128	3.4958
sp|P53396-2|ACLY_HUMAN	-2.28522	2.16292
sp|P12814-2|ACTN1_HUMAN	-2.22914	5.37212
sp|P50395|GDIB_HUMAN	-2.21842	2.26726
sp|P07737|PROF1_HUMAN	-2.15927	2.29448
sp|O75083|WDR1_HUMAN	-2.12208	2.02439
sp|Q8NHP8|PLBL2_HUMAN	-2.10293	1.50455
sp|P49368|TCPG_HUMAN	-2.06926	3.34314
sp|Q99832|TCPH_HUMAN	-1.94485	1.63597
sp|P26038|MOES_HUMAN	-1.92305	2.71334
sp|P42704|LPPRC_HUMAN	-1.8926	1.66442
sp|Q9Y678|COPG1_HUMAN	-1.84238	2.37938
sp|P40227-2|TCPZ_HUMAN	-1.81845	2.14195
sp|P07814|SYEP_HUMAN	-1.8047	1.93533
sp|P84098|RL19_HUMAN	-1.7881	1.37383
sp|P00338|LDHA_HUMAN	-1.76331	2.15881
sp|P61158|ARP3_HUMAN	-1.69233	2.75628
sp|O15460-2|P4HA2_HUMAN	-1.68276	1.79801
sp|P06733|ENOA_HUMAN	-1.6516	5.22269
sp|P60660-2|MYL6_HUMAN	-1.64617	1.53676
sp|P04083|ANXA1_HUMAN	-1.61955	2.30612
sp|P18206-2|VINC_HUMAN	-1.51824	2.41143
sp|P08238|HS90B_HUMAN	-1.50588	2.51327
sp|P26641|EF1G_HUMAN	-1.45334	1.85243
sp|P26373|RL13_HUMAN	-1.41604	1.35669
sp|P62244|RS15A_HUMAN	-1.40594	1.92429
sp|Q16658|FSCN1_HUMAN	-1.3083	2.16368
sp|P62937|PPIA_HUMAN	-1.24955	2.19716
sp|Q9Y490|TLN1_HUMAN	-1.17288	5.49429
sp|P15880|RS2_HUMAN	-1.16039	1.42184
sp|P13639|EF2_HUMAN	-1.12656	4.29109
sp|P07355|ANXA2_HUMAN	-1.10088	3.46824
sp|P62241|RS8_HUMAN	-1.09977	1.58105
sp|P61247|RS3A_HUMAN	-0.939058	1.64642
sp|Q01518|CAP1_HUMAN	-0.937003	1.88345
sp|P21333-2|FLNA_HUMAN	-0.883115	9.51191
sp|Q14315-2|FLNC_HUMAN	-0.876525	2.02883
sp|Q09666|AHNK_HUMAN	-0.856129	2.3766
sp|Q99442|SEC62_HUMAN	-0.782662	2.43763
sp|P55072|TERA_HUMAN	-0.734063	2.40815
sp|P07900-2|HS90A_HUMAN	-0.68282	1.66924
sp|P29401-2|TKT_HUMAN	-0.514791	1.79183
sp|P14618|KPYM_HUMAN	-0.463597	1.43528
sp|P35579|MYH9_HUMAN	-0.391023	1.65622
sp|P63261|ACTG_HUMAN	-0.3054	2.38738
sp|P60953|CDC42_HUMAN	0.143495	1.49932
sp|O15144|ARPC2_HUMAN	0.264042	1.58103
sp|Q5SSJ5-2|HP1B3_HUMAN	0.275749	2.87865
sp|P30153|2AAA_HUMAN	0.329888	1.89298
sp|P08621-2|RU17_HUMAN	0.38627	1.40689
sp|Q92542-2|NICA_HUMAN	0.399436	1.58694
sp|P33993-3|MCM7_HUMAN	0.400876	1.31038
sp|P35527|K1C9_HUMAN	0.410555	4.03019
sp|P02545-2|LMNA_HUMAN	0.42014	2.73815
sp|P13647|K2C5_HUMAN	0.421013	2.73815
sp|P05455|LA_HUMAN	0.422931	2.73815
sp|P31943|HNRH1_HUMAN	0.423198	2.73815
sp|O43390-2|HNRPR_HUMAN	0.423431	2.73815
sp|Q08378-2|GOGA3_HUMAN	0.428596	2.8536
sp|O75915|PRAF3_HUMAN	0.4366	1.87005
sp|P12956|XRCC6_HUMAN	0.470693	12.0807
sp|P17844-2|DDX5_HUMAN	0.47491	6.18591
sp|P17066|HSP76_HUMAN	0.477483	2.02189
sp|Q8TD47|RS4Y2_HUMAN	0.478901	3.1377
sp|P04040|CATA_HUMAN	0.479147	3.1377
sp|P23246|SFPQ_HUMAN	0.48902	1.95549
sp|P61224-2|RAP1B_HUMAN	0.503855	3.54395
sp|Q6P2Q9|PRP8_HUMAN	0.508069	1.97158
sp|Q9UBM7|DHCR7_HUMAN	0.509684	3.40478
sp|Q9NVJ2|ARL8B_HUMAN	0.513007	2.93414
sp|Q13492-2|PICAL_HUMAN	0.533649	4.44866
sp|Q9H0U4|RAB1B_HUMAN	0.547024	2.82956
sp|P09622-2|DLDH_HUMAN	0.58825	1.42534
sp|O95573|ACSL3_HUMAN	0.603636	7.266
sp|P08670|VIME_HUMAN	0.621532	1.75217
sp|P06576|ATPB_HUMAN	0.639911	1.33865
sp|Q07955-2|SRSF1_HUMAN	0.678312	1.59102
sp|P00387-2|NB5R3_HUMAN	0.701467	10.0195
sp|Q00839-2|HNRPU_HUMAN	0.708439	1.8212
sp|Q16836-2|HCDH_HUMAN	0.727136	1.86788
sp|P11279|LAMP1_HUMAN	0.730238	6.81012
sp|Q12905|ILF2_HUMAN	0.778397	2.11677
sp|P13746-2|1A11_HUMAN	0.792394	1.79241
sp|Q15149|PLEC_HUMAN	0.814999	5.16911
sp|P25705|ATPA_HUMAN	0.821206	3.80226
sp|Q9H3N1|TMX1_HUMAN	0.825856	1.60421
sp|Q9C0H2-2|TTYH3_HUMAN	0.843445	1.68421
sp|O75390|CISY_HUMAN	0.844638	10.3446
sp|P31040|SDHA_HUMAN	0.845717	3.80487
sp|Q8NBS9-2|TXND5_HUMAN	0.857946	5.12564
sp|P36542-2|ATPG_HUMAN	0.864658	2.34559
sp|Q9Y4L1|HYOU1_HUMAN	0.869716	3.71002
sp|P05023-3|AT1A1_HUMAN	0.871048	2.05654
sp|P46977|STT3A_HUMAN	0.874412	1.75319
sp|P23396|RS3_HUMAN	0.875061	2.10814
sp|P04264|K2C1_HUMAN	0.888949	5.20521
sp|P49419-2|AL7A1_HUMAN	0.891077	1.98054
sp|P15144|AMPN_HUMAN	0.914144	3.24346
sp|Q07065|CKAP4_HUMAN	0.91841	4.70374
sp|P14625|ENPL_HUMAN	0.926279	6.10638
sp|P11498|PYC_HUMAN	0.9491	3.8734
sp|P53007|TXTP_HUMAN	0.954073	7.85066
sp|Q15084-2|PDIA6_HUMAN	0.98911	1.46476
sp|P04844-2|RPN2_HUMAN	1.03285	2.26046
sp|Q12884|SEPR_HUMAN	1.07046	2.65831
sp|Q9UMS4|PRP19_HUMAN	1.08097	1.38347
sp|P05165-2|PCCA_HUMAN	1.08256	3.30214
sp|Q02218-2|ODO1_HUMAN	1.10746	1.98105
sp|P30536|TSPO_HUMAN	1.11187	4.49897
sp|P20700|LMNB1_HUMAN	1.12265	2.2415
sp|O00560|SDCB1_HUMAN	1.13738	1.36081
sp|Q9Y2X3|NOP58_HUMAN	1.16188	1.48452
sp|P04843|RPN1_HUMAN	1.18681	4.58467
sp|P21964-2|COMT_HUMAN	1.29603	1.52092
sp|P27824-2|CALX_HUMAN	1.29781	2.20887
sp|P09382|LEG1_HUMAN	1.30474	3.02701
sp|P39656-3|OST48_HUMAN	1.3071	1.37151
sp|P08473|NEP_HUMAN	1.32218	4.13067
sp|Q08211|DHX9_HUMAN	1.3813	5.01171
sp|Q5JRX3-2|PREP_HUMAN	1.42431	1.37546
sp|P34897-2|GLYM_HUMAN	1.47163	2.71725
sp|O95782-2|AP2A1_HUMAN	1.47636	1.51099
sp|P36957-2|ODO2_HUMAN	1.56237	1.86963
sp|Q13423|NNTM_HUMAN	1.57869	2.77949
sp|Q9NQC3-2|RTN4_HUMAN	1.60301	2.37943
sp|P00367|DHE3_HUMAN	1.60698	2.27622
sp|Q96RQ3|MCCA_HUMAN	1.61872	5.70294
sp|Q12906-2|ILF3_HUMAN	1.64844	3.32497
sp|P38646|GRP75_HUMAN	1.72453	6.13046
sp|P19367-2|HXK1_HUMAN	1.72862	5.56405
sp|P09914-2|IFIT1_HUMAN	1.73288	1.6916
sp|O60814|H2B1K_HUMAN	1.77343	5.33606
sp|P63010-2|AP2B1_HUMAN	1.83539	2.16662
sp|P05556|ITB1_HUMAN	1.83706	1.52126
sp|Q03252|LMNB2_HUMAN	1.86497	5.41041
sp|P00505|AATM_HUMAN	1.90361	3.85125
sp|P27487|DPP4_HUMAN	1.93403	2.58878
sp|P07686|HEXB_HUMAN	1.98674	1.49285
sp|P21796|VDAC1_HUMAN	2.00146	4.13594
sp|P09913|IFIT2_HUMAN	2.00312	1.76334
sp|P35908|K22E_HUMAN	2.01756	7.62758
sp|P62805|H4_HUMAN	2.092	5.57077
sp|P35232|PHB_HUMAN	2.1179	4.18151
sp|P13645|K1C10_HUMAN	2.15536	10.041
sp|Q32P28|P3H1_HUMAN	2.15624	2.12919
sp|Q9NZM1-6|MYOF_HUMAN	2.16408	14.2831
sp|P31930|QCR1_HUMAN	2.18616	2.15472
sp|P45880-1|VDAC2_HUMAN	2.21645	4.40888
sp|Q9BWM7|SFXN3_HUMAN	2.23481	1.70163
sp|Q99798|ACON_HUMAN	2.33667	2.26654
sp|P49257|LMAN1_HUMAN	2.39517	1.32367
sp|P40939|ECHA_HUMAN	2.40723	6.58415
sp|P54886-2|P5CS_HUMAN	2.41292	2.38981
sp|Q07666-2|KHDR1_HUMAN	2.44284	1.63057
sp|P28331-2|NDUS1_HUMAN	2.48488	3.25639
sp|P02751-15|FINC_HUMAN	2.91193	13.4475
sp|Q27J81-2|INF2_HUMAN	2.94423	1.81297
sp|P04179-4|SODM_HUMAN	3.12746	6.56093
sp|P68431|H31_HUMAN	3.2091	2.55801
sp|O75643|U520_HUMAN	3.28525	1.96334
sp|P12270|TPR_HUMAN	3.40011	1.55729
sp|P08559-2|ODPA_HUMAN	3.41254	1.66607
sp|Q06210-2|GFPT1_HUMAN	3.63841	13.7554
sp|P23381-2|SYWC_HUMAN	3.86029	2.60166
sp|P0C0S8|H2A1_HUMAN	3.98579	2.30437
sp|P30837|AL1B1_HUMAN	4.18772	1.95387
sp|P04259|K2C6B_HUMAN	4.87817	2.38838
sp|Q99714|HCD2_HUMAN	5.1308	2.06291
sp|Q9HDC9-2|APMAP_HUMAN	5.97129	3.1594
sp|Q9BT22|ALG1_HUMAN	6.08595	2.1845
sp|P62820|RAB1A_HUMAN	6.65888	2.77115
sp|P08779|K1C16_HUMAN	6.98748	8.43461
sp|P15121|ALDR_HUMAN	7.22292	10.7115
sp|Q02543|RL18A_HUMAN	-3.53163	1.16097
sp|P20618|PSB1_HUMAN	-3.42382	1.24391
sp|P07384|CAN1_HUMAN	-3.25687	0.833068
sp|O00410-2|IPO5_HUMAN	-3.19873	1.25573
sp|P06753-2|TPM3_HUMAN	-3.17597	1.182
sp|P16152|CBR1_HUMAN	-2.90041	0.911969
sp|P08708|RS17_HUMAN	-2.84735	1.21803
sp|P08865|RSSA_HUMAN	-2.81591	0.38082
sp|P41252|SYIC_HUMAN	-2.78612	0.934361
sp|Q06830|PRDX1_HUMAN	-2.78407	1.25753
sp|Q71UM5|RS27L_HUMAN	-2.68238	1.0685
sp|Q9BUJ2-2|HNRL1_HUMAN	-2.64922	0.332935
sp|O14787-2|TNPO2_HUMAN	-2.55444	0.400871
sp|P17931|LEG3_HUMAN	-2.4032	1.197
sp|P04792|HSPB1_HUMAN	-2.38203	1.19544
sp|P54652|HSP72_HUMAN	-2.34076	0.309241
sp|O95299-2|NDUAA_HUMAN	-2.29711	0.32696
sp|O94925-3|GLSK_HUMAN	-2.27291	0.260687
sp|P62249|RS16_HUMAN	-2.2601	1.04023
sp|Q15365|PCBP1_HUMAN	-2.07027	0.29878
sp|Q14108|SCRB2_HUMAN	-2.02339	0.834833
sp|Q9BUF5|TBB6_HUMAN	-2.01862	0.418056
sp|P62280|RS11_HUMAN	-1.97371	0.680487
sp|Q9HD20-2|AT131_HUMAN	-1.87323	0.28964
sp|O00299|CLIC1_HUMAN	-1.85723	0.811457
sp|P50281|MMP14_HUMAN	-1.82894	0.451291
sp|P68371|TBB4B_HUMAN	-1.807	0.373734
sp|P13797-2|PLST_HUMAN	-1.78533	1.18439
sp|P62736|ACTA_HUMAN	-1.73795	0.886486
sp|P61160|ARP2_HUMAN	-1.69033	0.199109
sp|Q9P0L0-2|VAPA_HUMAN	-1.67756	0.243351
sp|Q02878|RL6_HUMAN	-1.54374	0.77904
sp|P62258|1433E_HUMAN	-1.52654	0.753354
sp|P32119|PRDX2_HUMAN	-1.51148	0.39005
sp|Q9UBG0|MRC2_HUMAN	-1.49873	0.710979
sp|P30041|PRDX6_HUMAN	-1.47409	0.293779
sp|P23528|COF1_HUMAN	-1.43011	1.27228
sp|Q9UHB6-2|LIMA1_HUMAN	-1.42357	0.606846
sp|P07195|LDHB_HUMAN	-1.38853	0.831572
sp|P08243-2|ASNS_HUMAN	-1.38307	0.952995
sp|P11766|ADHX_HUMAN	-1.37467	0.48534
sp|P50990-2|TCPQ_HUMAN	-1.36208	0.861241
sp|O14880|MGST3_HUMAN	-1.35568	0.518955
sp|Q96TA1-2|NIBL1_HUMAN	-1.35272	0.724379
sp|P60709|ACTB_HUMAN	-1.315	0.583152
sp|Q7KZF4|SND1_HUMAN	-1.29263	1.10114
sp|P22392-2|NDKB_HUMAN	-1.26074	0.752842
sp|Q53GQ0|DHB12_HUMAN	-1.23005	0.288842
sp|P06703|S10A6_HUMAN	-1.21922	0.811888
sp|P46777|RL5_HUMAN	-1.21194	0.865415
sp|P46778|RL21_HUMAN	-1.20884	0.87032
sp|P21281|VATB2_HUMAN	-1.17811	0.331076
sp|P04632|CPNS1_HUMAN	-1.17593	0.378737
sp|P00558|PGK1_HUMAN	-1.17292	0.882957
sp|P20337|RAB3B_HUMAN	-1.1388	0.691363
sp|P13489|RINI_HUMAN	-1.12626	0.627144
sp|P62266|RS23_HUMAN	-1.10625	0.46519
sp|O14980|XPO1_HUMAN	-1.0655	0.624716
sp|O94979-10|SC31A_HUMAN	-1.0215	0.320901
sp|P06748-2|NPM_HUMAN	-0.992791	0.640211
sp|P48643|TCPE_HUMAN	-0.992403	0.384072
sp|P61313|RL15_HUMAN	-0.960477	0.948227
sp|P83731|RL24_HUMAN	-0.944368	0.672281
sp|Q9Y277-2|VDAC3_HUMAN	-0.908781	0.374296
sp|P46940|IQGA1_HUMAN	-0.907023	1.25137
sp|P62424|RL7A_HUMAN	-0.906051	1.139
sp|Q99829|CPNE1_HUMAN	-0.897376	0.285386
sp|P63000-2|RAC1_HUMAN	-0.883673	0.0954658
CON__Streptavidin	-0.865854	0.805497
sp|P46781|RS9_HUMAN	-0.845469	0.705735
sp|P00352|AL1A1_HUMAN	-0.833383	0.692215
sp|P04075-2|ALDOA_HUMAN	-0.818396	0.846293
sp|P51991-2|ROA3_HUMAN	-0.812713	0.471243
sp|P46782|RS5_HUMAN	-0.80617	0.585249
sp|O00571-2|DDX3X_HUMAN	-0.8024	0.222606
sp|P63104|1433Z_HUMAN	-0.793915	0.448355
sp|P62979|RS27A_HUMAN	-0.774296	0.93493
sp|P62917|RL8_HUMAN	-0.773869	0.487733
sp|O00217|NDUS8_HUMAN	-0.772896	0.238687
sp|Q86VP6-2|CAND1_HUMAN	-0.748386	0.279642
sp|Q16531|DDB1_HUMAN	-0.72091	0.486907
sp|P78371|TCPB_HUMAN	-0.711217	0.566623
sp|P62753|RS6_HUMAN	-0.703668	0.279077
sp|Q04637-3|IF4G1_HUMAN	-0.694295	0.181102
sp|P18669|PGAM1_HUMAN	-0.689733	0.428174
sp|Q14764|MVP_HUMAN	-0.655091	0.322993
sp|P60900|PSA6_HUMAN	-0.652905	0.204912
sp|P08133-2|ANXA6_HUMAN	-0.649968	0.904023
sp|P39023|RL3_HUMAN	-0.598322	0.734967
sp|P61586|RHOA_HUMAN	-0.586932	0.469493
sp|Q02809-2|PLOD1_HUMAN	-0.568737	0.259563
sp|P29692-3|EF1D_HUMAN	-0.568649	0.803966
sp|P36776-2|LONM_HUMAN	-0.562362	0.357629
sp|P17987|TCPA_HUMAN	-0.55814	0.920117
sp|Q16181-2|SEPT7_HUMAN	-0.545958	0.351472
sp|Q14974|IMB1_HUMAN	-0.519027	0.428666
sp|P05388-2|RLA0_HUMAN	-0.494002	0.569499
sp|P04406-2|G3P_HUMAN	-0.490005	0.72298
sp|Q92499-3|DDX1_HUMAN	-0.46098	0.29737
sp|P46783|RS10_HUMAN	-0.441492	0.377831
sp|P41250|GARS_HUMAN	-0.436006	0.0974868
sp|P68104|EF1A1_HUMAN	-0.410953	1.13187
sp|Q9Y6C9|MTCH2_HUMAN	-0.401056	0.22804
sp|Q05682-2|CALD1_HUMAN	-0.379298	0.246201
sp|P50914|RL14_HUMAN	-0.369471	0.229915
sp|P48735|IDHP_HUMAN	-0.364565	0.367358
sp|Q14956-2|GPNMB_HUMAN	-0.355187	0.374769
sp|P08758|ANXA5_HUMAN	-0.345237	0.478594
sp|P51149|RAB7A_HUMAN	-0.336981	0.237817
sp|P09651-2|ROA1_HUMAN	-0.334601	0.391421
sp|Q99536|VAT1_HUMAN	-0.321465	0.268582
sp|O60568|PLOD3_HUMAN	-0.317435	0.11415
sp|Q13200-2|PSMD2_HUMAN	-0.313478	0.165239
sp|P14314-2|GLU2B_HUMAN	-0.309256	0.268332
sp|Q92841-1|DDX17_HUMAN	-0.307717	0.194404
sp|Q15293|RCN1_HUMAN	-0.302736	0.195354
sp|Q16891-2|MIC60_HUMAN	-0.293058	0.133041
sp|P07339|CATD_HUMAN	-0.288148	0.0755901
sp|P62906|RL10A_HUMAN	-0.27734	0.154686
sp|P52597|HNRPF_HUMAN	-0.24788	0.156201
sp|P27635|RL10_HUMAN	-0.238044	0.171511
sp|P02786|TFR1_HUMAN	-0.2265	0.146296
sp|P61604|CH10_HUMAN	-0.2193	0.0158011
sp|Q15019-2|SEPT2_HUMAN	-0.211241	0.0949784
sp|P36578|RL4_HUMAN	-0.20557	0.323906
sp|Q15233-2|NONO_HUMAN	-0.186006	0.108329
sp|P22314-2|UBA1_HUMAN	-0.18387	0.182311
sp|Q7L576|CYFP1_HUMAN	-0.176739	0.101668
sp|P40926|MDHM_HUMAN	-0.176415	0.299892
sp|P18124|RL7_HUMAN	-0.172713	0.0628201
sp|P25787|PSA2_HUMAN	-0.162417	0.1892
sp|P23456|Trypsin	-0.161947	0.11306
sp|P10809|CH60_HUMAN	-0.160509	0.15186
sp|P11940-2|PABP1_HUMAN	-0.156927	0.0281739
sp|P62913-2|RL11_HUMAN	-0.156633	0.421028
sp|Q00610-2|CLH1_HUMAN	-0.150744	0.346922
sp|O60506-2|HNRPQ_HUMAN	-0.149286	0.157968
sp|Q96AG4|LRC59_HUMAN	-0.140644	0.289085
sp|Q14103-3|HNRPD_HUMAN	-0.136431	0.0819676
sp|P11142|HSP7C_HUMAN	-0.113447	0.167888
sp|P62829|RL23_HUMAN	-0.108113	0.212795
sp|P12111-2|CO6A3_HUMAN	-0.107304	0.157363
sp|Q562R1|ACTBL_HUMAN	-0.1054	0.70449
sp|P27797|CALR_HUMAN	-0.080159	0.188815
sp|P31946-2|1433B_HUMAN	-0.0711686	0.209801
sp|P54136|SYRC_HUMAN	-0.069243	0.0564332
sp|Q07020|RL18_HUMAN	-0.0661744	0.131424
sp|P07437|TBB5_HUMAN	-0.0646703	0.183354
sp|O75874|IDHC_HUMAN	-0.0455497	0.000312
sp|P50991-2|TCPD_HUMAN	-0.0454068	0.04419
sp|P62136|PP1A_HUMAN	-0.0103667	0.140742
sp|P26640|SYVC_HUMAN	0.00168004	0.00448528
sp|P10316|1A69_HUMAN	0.0161063	0.00611804
sp|P19338|NUCL_HUMAN	0.0278245	0.00395513
sp|Q96S97|MYADM_HUMAN	0.0285861	0.0360826
sp|P20340-2|RAB6A_HUMAN	0.0375255	0.0253871
sp|O43776|SYNC_HUMAN	0.0700212	0.0125529
sp|P11021|BIP_HUMAN	0.0800732	0.0478144
sp|Q9UHD8-2|SEPT9_HUMAN	0.0861023	0.023468
sp|O75369-2|FLNB_HUMAN	0.0890796	0.127524
sp|P11413-2|G6PD_HUMAN	0.103879	0.039331
sp|P16435|NCPR_HUMAN	0.104133	0.041634
sp|P67936|TPM4_HUMAN	0.108287	0.0491579
sp|O43143|DHX15_HUMAN	0.110218	0.0329047
sp|P26599-2|PTBP1_HUMAN	0.131295	0.696883
sp|P43243|MATR3_HUMAN	0.132858	0.263147
sp|P07237|PDIA1_HUMAN	0.135302	0.0992219
sp|P30101|PDIA3_HUMAN	0.149001	0.139274
sp|Q9ULV4-2|COR1C_HUMAN	0.152206	0.156168
sp|Q96AY3|FKB10_HUMAN	0.161985	0.0947291
sp|P24752|THIL_HUMAN	0.164163	0.172193
sp|O00159-2|MYO1C_HUMAN	0.171934	0.147711
sp|P22626|ROA2_HUMAN	0.205479	0.130543
sp|Q71U36-2|TBA1A_HUMAN	0.218559	0.968176
sp|P12236|ADT3_HUMAN	0.22374	0.152287
sp|Q9Y4P3|TBL2_HUMAN	0.230279	0.345804
sp|P31947-2|1433S_HUMAN	0.241163	0.855279
sp|P62277|RS13_HUMAN	0.241729	1.05582
sp|O15260-2|SURF4_HUMAN	0.247707	0.330664
sp|P26447|S10A4_HUMAN	0.275156	0.685629
sp|O94973-2|AP2A2_HUMAN	0.30827	0
sp|P52272-2|HNRPM_HUMAN	0.333963	1.24252
sp|Q9BSJ8-2|ESYT1_HUMAN	0.343121	0.36318
sp|P50454|SERPH_HUMAN	0.366704	0.695271
sp|P13010|XRCC5_HUMAN	0.373714	0.807514
sp|Q14697|GANAB_HUMAN	0.374317	0.520037
sp|P61026|RAB10_HUMAN	0.376293	0.924732
sp|Q13263|TIF1B_HUMAN	0.378618	0.501666
sp|P16070-10|CD44_HUMAN	0.390908	0.243225
sp|P27348|1433T_HUMAN	0.411133	0.170905
sp|P49411|EFTU_HUMAN	0.413589	0.297222
sp|P04439|1A03_HUMAN	0.414026	0.717326
sp|Q9BTV4|TMM43_HUMAN	0.421991	0.0851845
sp|P12109|CO6A1_HUMAN	0.438977	0.105289
sp|Q6DD88|ATLA3_HUMAN	0.462918	0.370403
sp|P37837|TALDO_HUMAN	0.466272	0
sp|Q00325-2|MPCP_HUMAN	0.48306	0.437433
CON__P17690	0.492151	0
sp|Q16647|PTGIS_HUMAN	0.492151	0
sp|P23284|PPIB_HUMAN	0.494063	0.189263
sp|P23634-2|AT2B4_HUMAN	0.50498	1.12709
sp|P48449-2|ERG7_HUMAN	0.526358	0.297213
sp|O43852-3|CALU_HUMAN	0.531914	0.449499
sp|P48681|NEST_HUMAN	0.547858	0.730798
sp|P49755|TMEDA_HUMAN	0.555868	0.83835
sp|P52209-2|6PGD_HUMAN	0.557372	0.185968
sp|O43795-2|MYO1B_HUMAN	0.562971	0.0999812
sp|Q12797-10|ASPH_HUMAN	0.569009	0.726907
sp|Q86XR7-2|TCAM2_HUMAN	0.569149	0.184878
sp|P61204|ARF3_HUMAN	0.570109	0.150246
sp|P47756-2|CAPZB_HUMAN	0.593985	0.143623
sp|P35610|SOAT1_HUMAN	0.596175	1.08074
sp|O75533|SF3B1_HUMAN	0.600359	0.409503
sp|Q13838-2|DX39B_HUMAN	0.629274	0.714375
sp|Q99439-2|CNN2_HUMAN	0.634351	0.635168
sp|Q8NBJ5|GT251_HUMAN	0.64325	0.222367
sp|P08962-2|CD63_HUMAN	0.643755	0.348234
sp|P07910-2|HNRPC_HUMAN	0.649126	0.422804
sp|Q9NZ01|TECR_HUMAN	0.667197	1.21301
sp|Q15392-2|DHC24_HUMAN	0.694046	0.489389
sp|O95302-3|FKBP9_HUMAN	0.699997	0.254634
sp|P05141|ADT2_HUMAN	0.708988	0.404895
sp|Q96CW1-2|AP2M1_HUMAN	0.722371	0.732889
sp|P0DMV8|HS71A_HUMAN	0.75693	0.329829
sp|P04899|GNAI2_HUMAN	0.765701	0.94298
sp|O75396|SC22B_HUMAN	0.778697	1.25125
sp|Q9P2E9-3|RRBP1_HUMAN	0.785012	0.865305
sp|Q14204|DYHC1_HUMAN	0.799596	0.249322
sp|P13674-2|P4HA1_HUMAN	0.800702	1.07611
sp|Q96AC1-2|FERM2_HUMAN	0.80647	0.499295
sp|P61619|S61A1_HUMAN	0.830797	1.22443
sp|O95837|GNA14_HUMAN	0.849875	1.17636
sp|Q9NZN4|EHD2_HUMAN	0.855104	1.10931
sp|Q12907|LMAN2_HUMAN	0.859731	0.456632
sp|O95571|ETHE1_HUMAN	0.861242	0.77708
sp|P28838-2|AMPL_HUMAN	0.894518	0.114238
sp|P14866-2|HNRPL_HUMAN	0.909546	0.860622
sp|P38606-2|VATA_HUMAN	0.934086	0.597016
sp|Q9NYU2-2|UGGG1_HUMAN	1.04157	1.06395
sp|Q6UVK1|CSPG4_HUMAN	1.07648	0.750538
sp|P00403|COX2_HUMAN	1.07882	1.21765
sp|P49189|AL9A1_HUMAN	1.09193	0.0560714
sp|Q8NBQ5|DHB11_HUMAN	1.0938	0.666137
sp|Q15393|SF3B3_HUMAN	1.1077	0.798279
sp|Q99623|PHB2_HUMAN	1.14533	0.795584
sp|Q6NZI2|CAVN1_HUMAN	1.15564	1.12551
sp|P51148-2|RAB5C_HUMAN	1.16203	1.04722
sp|P35222|CTNB1_HUMAN	1.20319	0.627764
sp|Q10471|GALT2_HUMAN	1.20456	0.315265
sp|P07858|CATB_HUMAN	1.21491	1.21932
sp|P22695|QCR2_HUMAN	1.23418	0.964129
sp|Q9Y3I0|RTCB_HUMAN	1.25121	0.23863
sp|P06744-2|G6PI_HUMAN	1.27742	0.870615
sp|Q96A33-2|CCD47_HUMAN	1.28763	0.918468
sp|P13667|PDIA4_HUMAN	1.29912	0.699794
sp|P42224|STAT1_HUMAN	1.30502	0.140724
sp|P02794|FRIH_HUMAN	1.30778	0.516892
sp|P04062-2|GLCM_HUMAN	1.33442	0.99357
sp|O00264|PGRC1_HUMAN	1.35356	0.71787
sp|O14773-2|TPP1_HUMAN	1.35611	0.75394
sp|P26440|IVD_HUMAN	1.35763	0.717001
sp|Q9BS26|ERP44_HUMAN	1.40944	1.24249
sp|P21291|CSRP1_HUMAN	1.43009	0.293706
sp|Q9NVI7-2|ATD3A_HUMAN	1.47343	1.08793
sp|P49748-2|ACADV_HUMAN	1.48743	1.26501
sp|P07093-2|GDN_HUMAN	1.50085	1.2327
sp|Q16850-2|CP51A_HUMAN	1.52457	0.134301
sp|P27105|STOM_HUMAN	1.5524	1.00633
sp|P30084|ECHM_HUMAN	1.56245	1.01884
sp|P63092-2|GNAS2_HUMAN	1.59148	0.680872
sp|Q03135|CAV1_HUMAN	1.59262	1.17228
sp|Q16881-2|TRXR1_HUMAN	1.63119	0.402264
sp|P51659|DHB4_HUMAN	1.7216	1.13169
sp|P08240-2|SRPRA_HUMAN	1.75916	1.25798
sp|P68363|TBA1B_HUMAN	1.799	0.500169
sp|P27816-2|MAP4_HUMAN	1.83033	1.04931
sp|Q13162|PRDX4_HUMAN	1.8998	0.602637
sp|P49821-2|NDUV1_HUMAN	1.91585	0.669875
sp|Q7Z406-2|MYH14_HUMAN	1.93466	0.840932
sp|Q99460-2|PSMD1_HUMAN	1.96632	0.924858
sp|P42167|LAP2B_HUMAN	2.02893	0.757289
sp|P08195-2|4F2_HUMAN	2.09408	0.560351
sp|O14879|IFIT3_HUMAN	2.14083	1.09451
sp|Q13724-2|MOGS_HUMAN	2.17748	0.573445
sp|Q16822|PCKGM_HUMAN	2.17944	0.751434
sp|P13804-2|ETFA_HUMAN	2.23211	0.825582
sp|P08574|CY1_HUMAN	2.34562	0.568321
sp|Q9NSE4|SYIM_HUMAN	2.44018	1.27486
sp|Q9NTJ5|SAC1_HUMAN	2.50465	0.784749
sp|P06865|HEXA_HUMAN	2.53729	0.747684
sp|Q9NW15-2|ANO10_HUMAN	2.56339	0.67659
sp|P61019|RAB2A_HUMAN	2.62976	0.425738
sp|P50416-2|CPT1A_HUMAN	2.64396	0.464773
sp|P07942|LAMB1_HUMAN	2.64931	1.1229
sp|Q15029-2|U5S1_HUMAN	2.76847	0.453916
sp|Q13488|VPP3_HUMAN	2.97522	0.419502
sp|P62879|GBB2_HUMAN	2.98358	0.419649
sp|Q6NUK1-2|SCMC1_HUMAN	3.00731	0.935883
sp|P23368-2|MAOM_HUMAN	3.00747	0.443884
sp|P05091|ALDH2_HUMAN	3.01551	0.450307
sp|P11177-2|ODPB_HUMAN	3.07699	1.06507
sp|O00567|NOP56_HUMAN	3.17432	0.440655
sp|O60831|PRAF2_HUMAN	3.3533	1.03621
sp|Q13510-2|ASAH1_HUMAN	3.55771	0.433945
sp|P43304-2|GPDM_HUMAN	3.89465	1.09124
