# Supplementary material for: Citrullination profile analysis reveals peptidylarginine deaminase 3 as an HSV-1 target to dampen the activity of candidate antiviral restriction factors
Source: PLoS Pathog. 2023 Dec 6;19(12):e1011849. doi: 10.1371/journal.ppat.1011849 (PMC10727434; doi:10.1371/journal.ppat.1011849)
Supplement: S2 Data — (XLSX) [file ppat.1011849.s007.xlsx]

## Sheet: HFF_HHV_HSV_mock vs 16hpi
Protein	Log2 (Fold change (M/L))	-Log10 P
Uracil-DNA glycosylase (strain 17) UL2	2.84	2.95861
Alkaline nuclease (strain 17) UL12	2.58	4
Cluster of Thymidine kinase (strain CL101) (P06478)	2.24	1.55284
Cluster of Major DNA-binding protein (strain KOS) (P17470)	2.21	2.29243
Cluster of Tegument protein UL46 (strain F) (P08314)	2.19	1.3098
Tegument protein VP22 (strain 17) UL49	2.02	4.3496
Transcriptional regulator ICP22 (strain 17) ICP22	1.92	3.45593
Envelope glycoprotein I (strain 17) gI	1.92	3.0655
Ribonucleoside-diphosphate reductase large subunit (strain 17) RIR1	1.87	4
mRNA export factor (strain 17) UL54	1.77	5.89352
DNA polymerase processivity factor (strain 17) UL42	1.71	10.2531
Envelope glycoprotein D (strain KOS) gD	1.7	8.66114
Nuclear egress protein 2 (strain 17) NEC2	1.66	4.49804
Tegument protein VP16 (strain F) UL48	1.54	5.35877
Nuclear egress protein 1 (strain 17) NEC1	1.49	3
Deoxyuridine 5'-triphosphate nucleotidohydrolase (strain 17) DUT	1.47	4.81057
Major capsid protein (strain 17) MCP	1.47	4
DNA polymerase catalytic subunit (strain SC16) UL30	1.42	1.4437
Inner tegument protein (strain 17) UL37	1.4	9.43011
Cytoplasmic envelopment protein 1 (strain 17) UL7	1.37	1.13668
Protein US2 (strain 17) US2	1.36	3.34679
Cluster of Envelope glycoprotein B (strain F) gB (P06436)	1.3	6.06382
Ribonucleoside-diphosphate reductase small subunit (strain KOS) RIR2	1.27	1.22915
Major viral transcription factor ICP4 (strain 17) ICP4	1.18	4.97637
Envelope glycoprotein L (strain 17) gL	0.95	4.41483
Capsid vertex component 1 (strain 17) CVC1	0.94	1.09691
Envelope glycoprotein H (strain HFEM) OX=10303 GN=gH	0.93	3.52288
E3 ubiquitin-protein ligase ICP0 (strain 17) ICP0	0.89	1.95861
Cytoplasmic envelopment protein 2 (strain 17) UL16	0.89	1.61979
Envelope glycoprotein E (strain 17) gE	0.66	2.34679
Triplex capsid protein 2 (strain 17) TRX2	0.58	1.17393
Capsid scaffolding protein (strain 17) UL26	0.55	0.677781
Envelope glycoprotein C (strain KOS) gC	0.5	1.37675
Packaging protein UL32 (strain 17) UL32	0.43	0.102373
Proliferating cell nuclear antigen OS=Mus musculus=Pcna	0.34	0.0457575
Envelope glycoprotein M (strain 17) gM	0.26	0.119186
Cluster of Tegument protein UL47 (strain 17) UL47 (P10231)	0.09	0.0555173
Virion host shutoff protein (strain 17) UL41	0.08	0.00877392
Capsid vertex component 2 (strain 17) CVC2	0.03	0.0861862
Portal protein (strain 17) UL6	0
Tegument protein UL21 (strain 17) UL21	-0.46	0.327902
Nuclear phosphoprotein UL3 (strain 17) UL3	-0.68	0.60206
Accessory factor US11 (strain 17) US11	-0.78	1
Tegument protein UL51 (strain 17) UL51	-1.04	0.318759
Cluster of Triplex capsid protein 1 (strain 17) TRX1 (P32888)	-1.17	1.14267
Large tegument protein deneddylase (strain 17) UL36	-1.26	4.22609

## Sheet: HFF_HHV_HSV_mock vs 24hpi
Protein	Log2 (Fold change (M/L))	-Log10 P
Tegument protein UL51 (strain 17)UL51	3.36	1.61979
Cluster of Tegument protein UL47 (strain 17)UL47 (P10231)	2.74	3.01323
Envelope glycoprotein M (strain 17)gM	2.71	1.95861
Triplex capsid protein 2 (strain 17)TRX2	2.69	12.5099
Cluster of Triplex capsid protein 1 (strain 17)TRX1 (P32888)	2.38	2.36653
Major capsid protein (strain 17)MCP	2.28	4
Envelope glycoprotein C (strain KOS) gC	1.92	7.85069
Envelope glycoprotein E (strain 17)gE	1.91	12.7476
DNA polymerase processivity factor (strain 17)UL42	1.8	11.3186
Protein US2 (strain 17)US2	1.79	4.68375
Tegument protein VP16 (strain F) UL48	1.53	6.27545
Nuclear egress protein 2 (strain 17)NEC2	1.53	4.05184
Envelope glycoprotein H (strain HFEM) gH	1.51	8.2043
Large tegument protein deneddylase (strain 17)UL36	1.49	5.55108
Envelope glycoprotein I (strain 17)gI	1.46	1.69897
Capsid vertex component 2 (strain 17)CVC2	1.31	4.231
Envelope glycoprotein L (strain 17)gL	1.25	3.25181
Cluster of Envelope glycoprotein B (strain F) gB (P06436)	1.19	4.6957
Nuclear egress protein 1 (strain 17)NEC1	1.16	2.13077
Nuclear phosphoprotein UL3 (strain 17)UL3	1.07	0.823909
Accessory factor US11 (strain 17)US11	1.02	1.61979
Envelope glycoprotein D (strain KOS) gD	0.95	2.65758
Packaging protein UL32 (strain 17)UL32	0.81	0.187087
Cytoplasmic envelopment protein 2 (strain 17)UL16	0.78	1.31876
Capsid vertex component 1 (strain 17)CVC1	0.75	0.79588
Inner tegument protein (strain 17)UL37	0.73	3.3098
Tegument protein VP22 (strain 17)UL49	0.66	1.58503
Ribonucleoside-diphosphate reductase small subunit (strain KOS) RIR2	0.58	0.455932
Major viral transcription factor ICP4 (strain 17)ICP4	0.53	1.4437
Capsid scaffolding protein (strain 17)UL26	0.46	0.537602
Deoxyuridine 5'-triphosphate nucleotidohydrolase (strain 17)DUT	0.41	0.823909
Transcriptional regulator ICP22 (strain 17)ICP22	0.4	0.420216
Cytoplasmic envelopment protein 1 (strain 17)UL7	0.27	0.161151
Ribonucleoside-diphosphate reductase large subunit (strain 17)RIR1	0.12	0.431798
Cluster of Major DNA-binding protein (strain KOS) DBP (P17470)	0.04	0.00436481
Portal protein (strain 17)UL6	0
mRNA export factor (strain 17)UL54	-0.01	0.00877392
Tegument protein UL21 (strain 17)UL21	-0.09	0.0177288
Cluster of Tegument protein UL46 (strain F) UL46 (P08314)	-0.14	0.091515
Alkaline nuclease (strain 17)UL12	-0.28	0.552842
E3 ubiquitin-protein ligase ICP0 (strain 17)ICP0	-0.58	0.823909
Cluster of Thymidine kinase (strain CL101) TK (P06478)	-0.75	0.251812
DNA polymerase catalytic subunit (strain SC16) UL30	-0.82	0.522879
Uracil-DNA glycosylase (strain 17)UL2	-1.09	1.14267
Virion host shutoff protein (strain 17)UL41	-2.44	1.35655
Large tegument protein deneddylase (strain 17) UL36	-1.26	4.22609
